# Supplementary material for: Bacterial Community Associated with the Reef Coral Mussismilia braziliensis's Momentum Boundary Layer over a Diel Cycle
Source: Front Microbiol. 2017 May 22;8:784. doi: 10.3389/fmicb.2017.00784 (PMC5438984; doi:10.3389/fmicb.2017.00784)
Supplement: Supplementary file 1 [file DataSheet1.CSV]

Sample	Source	Time	alpha_proteobacterium	Anaplasma	Synechococcus	Nitrosopumilus	Staphylococcus	Prochlorococcus	Hirschia	Coprococcus	Coprothermobacter	Fluviicola	Neorickettsia	Mycoplasma	Rhodopirellula	Haloquadratum	Ehrlichia	Leuconostoc	Candidatus_Nitrosoarchaeum	Thermotoga	Leptospira	Methanobacterium	Nitrososphaera	Glaciecola	Vibrio	Simkania	Candidatus_Tremblaya	Thermofilum	Pseudovibrio	Albidiferax	Alteromonas	Olsenella	Octadecabacter	Croceibacter	Planctomyces	Atopobium	Pirellula	Flavobacterium	Bifidobacterium	Lactobacillus	Belliella	Turneriella	Mesorhizobium	Myxococcus	Methanothermobacter	Propionibacterium	Sorangium	Treponema	Candidatus_Caldiarchaeum
Coral_0814_1800	Coral Boundary layer	Day	3.829129903	4.357418831	0	1.751197963	6.11370261	2.96014666	4.126592767	1.472575079	2.269506692	5.979328798	3.729887585	5.295690607	4.277979537	1.985573977	2.556072208	1.759572106	3.895989182	3.893111763	2.927954033	4.859798921	0.248883915	2.225959084	0.928836238	1.765965088	0.47253246	2.401554273	0	1.676146776	0	0.068485885	0.850604541	0	2.166936814	0	0	1.060538655	1.653975925	2.078173439	2.301566319	0.41263804	0	0	0	0.855585972	0.660978918	0	0.269973903
Coral_0815_0000	Coral Boundary layer	Night	16.51057786	5.48404177	6.684210747	2.580812762	2.865120224	6.991610847	4.796904196	1.471860712	2.93270602	0.952994342	3.41233405	1.473964167	2.313819104	2.910370047	1.414416546	1.661507732	0	0.865337818	1.428098203	2.101598168	2.374425065	0.111820436	0	1.476619834	1.546430114	0.753291211	0.267285955	1.768293886	0	1.210362278	0.913715214	0.535678894	0.14770937	0.36150008	0.834624933	1.651291283	1.234818164	0	0	0.378600692	0	0.928268576	0	0.554531619	1.282256173	0.538013258	0.41658746
Coral_0815_1800	Coral Boundary layer	Day	0	14.48521189	0	11.81464318	8.301513129	0	0	18.03694347	11.06413012	0	0	0.058315929	0	3.490457868	10.5430425	7.500645126	3.428850725	0	0	1.088367267	0	0	0	0	0.685410736	2.664941919	0	0	0	0	0	0	0	0	0	0	0	0	0	0	0	0	4.545876451	0	0	0	0
Coral_0816_0000	Coral Boundary layer	Night	0	12.61243475	1.303010181	4.056818277	5.160616113	4.68694677	0.794809812	3.231963722	3.957616269	2.214849592	4.710373841	2.441132872	2.638043057	4.740964367	2.80194314	1.917932931	4.854189054	2.302583349	2.375689047	0.9808364	2.318992609	0	0	4.335203265	3.213418359	1.543298636	0	0	0	3.206304523	0	0	1.319536274	0	0.831256632	1.085721937	0.608912965	0	0	0	0	1.450023131	0	0	0.64690266	1.34152494	0.33608263
Coral_0816_0600	Coral Boundary layer	Night	5.429822834	0	2.075404002	3.042415295	2.131759316	2.279903121	1.639603386	0	0.343567575	5.057883733	0.485735638	4.004179889	2.266905187	1.414503777	0.508988682	0.695353239	0	1.500720252	0.159479618	0.523321038	0	5.437317046	9.37714326	0	0.31653164	0	1.756672934	0	7.087901257	0	2.222704178	3.294586215	0.14510711	1.195210704	0	0	0.594039401	1.236002284	1.838828724	0.368814195	0	0	0	0.341437112	0	0	0.208264087
Coral_0816_1200	Coral Boundary layer	Day	8.378154398	3.274208267	7.231395773	1.928178394	2.81961947	3.263316147	4.927765517	0	0.892529465	4.573176559	5.24671121	3.066012205	2.760761116	0.661913673	0.410290703	2.699224484	2.755011937	3.629419632	3.037605566	0	0.860435407	2.215120733	0	0	0.352653032	1.201841107	0	0.460587032	0	0.354237033	1.254971936	1.490680779	2.042445725	2.160497914	0.321082714	0	0.362351448	0.377123325	0	1.590231141	0	0.562694481	0	0.353841411	0.483751361	0	0
Water_0815_0000	Water column	Night	3.545178095	5.696488224	13.82580946	2.140627445	0	3.119885796	6.460400393	0	1.131394202	0	0.347983533	0.287424732	2.595212866	1.159497219	0	0.071629882	0	0	1.320933969	0	3.644526732	0	0	0.86829821	1.637480272	0	4.273606846	2.068823038	0	1.372432819	1.310964184	0	0	1.070330881	2.922632487	0	0	0.805433308	0	1.779392891	3.646808479	1.059817538	0	1.682429453	0.792638574	2.41206191	1.985057715
Water_0815_1200	Water column	Day	13.24521973	4.229276363	11.32380739	3.898088751	3.642778119	5.70466648	4.145974319	1.184391073	2.584540792	3.23128261	3.786980119	2.702472868	2.431639561	2.806860195	0.647360353	2.160174143	0	1.265760379	1.297766862	2.537478474	2.393240605	1.085351888	0	1.303556051	1.158610452	0.044449239	1.35186994	1.319407972	0	0.873678845	0.467769367	0.836864276	0	0.805868149	0.61675201	1.303474367	0.465455191	0.248187601	0.505112205	0.101612538	0.966902149	0.607684421	0	0.725048314	0.637736393	0	0.873723813
[truncated: 108 more columns]
