# Supplementary material for: Bacterial Community Associated with the Reef Coral Mussismilia braziliensis's Momentum Boundary Layer over a Diel Cycle
Source: Front Microbiol. 2017 May 22;8:784. doi: 10.3389/fmicb.2017.00784 (PMC5438984; doi:10.3389/fmicb.2017.00784)
Supplement: Supplementary file 2 [file DataSheet2.CSV]

Sample	Source	Time	Protein biosynthesis	Central carbohydrate metabolism	Lysine, threonine, methionine, and cysteine	RNA processing and modification	Transcription	Plant-Prokaryote comparative genomics	Branched-chain amino acids	DNA repair	Protein degradation	Folate and pterines	DNA replication	Alanine, serine, and glycine	Purines	Oxidative stress	Electron donating reactions	Heat shock	Isoprenoids	Resistance to antibiotics and toxic compounds	One-carbon Metabolism	Glutamine, glutamate, aspartate, asparagine; ammonia assimilation	CO2 fixation	Arginine; urea cycle, polyamines	Capsular and extracellular polysacchrides	Lipoic acid	Fatty acids	Pyrimidines	Aromatic amino acids and derivatives	Electron transport and photophosphorylation	Monosaccharides	Fermentation	Flagellar motility in Prokaryota	Protein folding	Electron accepting reactions	Tetrapyrroles	Cell Division	Gram-Negative cell wall components	Di- and oligosaccharides	Quinone cofactors	ATP synthases	Organic acids	ABC transporters	Osmotic stress	Biotin	Pyridoxine	Organic sulfur assimilation	Protein processing and modification	Riboflavin, FMN, FAD
Coral_0814_1800	Coral Boundary layer	Day	5.980187482	6.17954071	3.12988661	3.093454501	3.216259364	2.625158623	2.218265177	2.264931025	1.557575013	1.76716198	1.48921364	1.420852266	1.404478284	1.168692947	1.602194114	1.216586844	1.22845798	1.374595767	1.303778296	1.161734005	1.072086455	1.062671415	1.267346187	0.865364935	0.979164108	1.063080765	0.943550698	0.859224692	1.069221008	0.913258832	0.641450735	0.779810881	0.886241762	0.578820255	0.790453969	0.778992181	0.804371853	0.608702771	0.925129968	0.795775513	0.776945434	0.68156699	0.689753981	0.660690163	0.696303574	0.494903598	0.550165787
Coral_0815_0000	Coral Boundary layer	Night	6.451059856	6.49665683	3.246869312	2.906655091	2.575438673	2.877473028	2.262096269	2.231333511	1.635411461	1.809409513	1.381649103	1.762231844	1.552242581	1.189533853	1.538016325	1.326324774	1.635168277	1.057849793	1.177496252	1.221634123	1.216892037	1.165458651	1.097123986	1.164729099	1.023196093	1.005443671	1.078155645	0.823785327	0.861478825	0.95121367	0.641397432	0.75277564	0.795697591	0.927381652	0.000486368	0.690642163	0.645409965	0.725539047	0.69039898	0.874732346	0.958995553	0.779525864	0.654164584	0.698424047	0.598718664	0.548014829	0.535126085
Coral_0815_1800	Coral Boundary layer	Day	7.163046112	6.722926593	3.145441331	4.918032787	4.122587418	3.367519987	2.463054187	1.6797222	2.753775337	1.966405556	1.284018412	1.38900105	1.477832512	0.916579181	0.985221675	1.425341194	1.017524025	1.203262537	1.187111362	1.219413712	1.078090931	0.682387144	1.086166519	0.93676815	1.643382056	0.682387144	0.791407575	1.384963256	0.811596544	0.7752564	0.880239037	1.340547525	0.940805944	0.496648631	0.593555681	0.912541387	1.332471937	0.48453525	0.746991844	0.5168376	0.532988775	0.795445369	0.763143019	0.464346281	0.488573044	0.884276831	0.448195106
Coral_0816_0000	Coral Boundary layer	Night	6.617324869	6.254423909	3.206842312	3.137183304	2.775967642	2.487219819	2.32037526	2.105780574	1.910847705	1.694286838	1.396550756	1.672658839	1.481096568	1.158642773	1.528284928	1.586708612	1.316499073	1.303859334	1.264816583	1.239537105	1.134486827	1.017077692	1.081961688	1.017358575	1.012864446	0.905567103	0.897702376	1.287568114	0.833380147	1.020167406	0.83815516	0.909499466	0.85809786	0.66035616	0.787596202	0.773832931	0.688444469	0.644345823	0.910061233	0.875231729	0.771866749	0.739003427	0.649963485	0.709229819	0.574125049	0.573001517	0.530588169
Coral_0816_0600	Coral Boundary layer	Night	5.601083868	5.653955456	3.241689247	3.843103562	2.861674708	2.42878858	2.432093054	2.144603794	1.450664199	1.53658053	1.837287688	1.255700218	1.794329522	1.757980305	1.044213866	1.04751834	0.763333554	1.909986121	1.245786795	0.898816998	0.829423039	1.166479413	1.116912299	0.789769348	0.918643844	1.292049435	0.84594541	0.515497984	0.97812438	1.054127288	1.688586346	0.693939594	0.723679863	0.422972705	0.829423039	1.090476505	0.91533937	0.898816998	0.48906219	0.859163307	0.670808274	0.591500892	0.528715881	0.584891944	0.594805366	0.422972705	0.617936686
Coral_0816_1200	Coral Boundary layer	Day	6.236250168	6.258698873	7.38562385	3.317918556	2.217932025	2.482826741	1.445696583	1.499573475	1.351412024	1.486104252	1.701611817	1.162842904	1.149373681	2.065280833	0.875499484	0.821622592	1.324473578	0.969784043	1.346922283	1.679163112	0.677950882	1.319983837	1.171822386	1.270596687	0.695909846	1.082027567	0.938355857	0.309792125	1.131414717	0.574686841	0.95182508	0.493871504	0.996722489	1.176312127	1.76446819	0.933866116	0.498361245	1.351412024	0.875499484	0.799173888	0.5701971	0.610604768	0.754276478	0.781214924	0.924886634	0.61958425	0.615094509
Water_0815_0000	Water column	Night	5.975223968	6.523583532	3.486554315	2.799673859	2.738363418	2.641055354	2.4096784	2.049193361	1.586948254	1.651693097	1.678023514	1.548661028	1.439650556	1.308888869	1.490148989	1.456695367	1.540901823	1.197079995	1.357224901	1.147726362	1.598141861	1.233459219	0.844735761	1.042913492	0.958452636	0.922200612	0.972826246	0.976387848	0.816115742	1.027522282	0.856183769	0.87373738	0.824256547	1.346667294	0.750607698	0.569474778	0.697565263	0.745519695	0.790294125	0.69336766	0.999156663	0.690442058	0.72351408	0.668818044	0.564259575	0.475346716	0.495953129
Water_0815_1200	Water column	Day	6.532763659	6.133400105	3.218680072	2.994592744	3.288410216	2.864007201	2.178116145	2.133108506	1.668769136	1.796185127	1.565758696	1.720749789	1.371782112	1.15530171	1.440244436	1.520434102	1.536598817	1.138503084	1.200943259	1.1242401	1.69887988	1.117900996	1.042465658	1.150230426	0.933116113	1.017426197	0.944843456	1.248169584	0.774955468	0.809503585	0.611089629	0.9049071	0.711881383	1.104588877	0.833909135	0.588585809	0.660851595	0.702372727	0.728363053	0.736603888	0.812039226	0.67574849	0.625352613	0.615527001	0.553086827	0.538823843	0.508713098
[truncated: 139 more columns]
